# Supplementary material for: Evaluation of a Push–Pull Strategy for Spotted-Wing Drosophila Management in Highbush Blueberry
Source: Insects. 2024 Jan 10;15(1):47. doi: 10.3390/insects15010047 (PMC10816925; doi:10.3390/insects15010047)
Supplement: Supplementary file 1 [file insects-15-00047-s001.zip]

Archive with 1 entries (1 files):
- insects-2784494-supplementary.pdf
